# Supplementary material for: Adaption of FMDV Asia-1 to Suspension Culture: Cell Resistance Is Overcome by Virus Capsid Alterations
Source: Viruses. 2017 Aug 18;9(8):231. doi: 10.3390/v9080231 (PMC5580488; doi:10.3390/v9080231)
Supplement: Supplementary file 1 [file viruses-09-00231-s001.zip]

Archive with 2 entries (2 files):
- viruses-204040_final_supplementary.docx
- viruses-204040_final_supplementary.pdf
